# Supplementary material for: “Selling” Value: The Influence of Language on Willingness-to-Accept
Source: PLoS One. 2015 Mar 30;10(3):e0120292. doi: 10.1371/journal.pone.0120292 (PMC4379148; doi:10.1371/journal.pone.0120292)
Supplement: S1 Dataset — (XLSX) [file pone.0120292.s001.xlsx]

## Sheet: WTA - Market
S1 Dataset
Subject	Experiment	Group	Order	WTA	Market Estimation	Difference
1050	1	1	2	11	9	2
1078	1	1	2	4	6.5	-2.5
1126	1	1	1	8	5	3
1172	1	1	1	12	12	0
1183	1	1	2	5	5	0
1187	1	1	1	9	7.99	1.01
1192	1	1	1	8	8	0
1196	1	1	1	4.5	4.5	0
1198	1	1	1	6	8.99	-2.99
1199	1	1	1	13.5	8.75	4.75
1202	1	1	1	4	3.99	0.01
1203	1	1	1	11	10.99	0.01
1204	1	1	1	5.5	5.75	-0.25
1264	1	1	2	7.5	7.5	0
1281	1	1	2	8.5	8	0.5
1286	1	1	2	2.5	3.5	-1
1287	1	1	2	10.5	8.5	2
1288	1	1	2	3	5	-2
1292	1	1	2	6.5	7	-0.5
1293	1	1	2	2	5	-3
1295	1	1	2	2	5	-3
1305	1	1	2	14	7	7
1310	1	1	2	1.5	5	-3.5
1313	1	1	2	3.5	4	-0.5
1315	1	1	2	4	4.5	-0.5
1368	1	1	1	4	5	-1
1370	1	1	1	5	5	0
1372	1	1	1	7	6.5	0.5
1373	1	1	1	5	3.5	1.5
1374	1	1	1	7	8	-1
1375	1	1	1	8	11	-3
1376	1	1	1	8.5	6.99	1.51
1377	1	1	1	6	5	1
1480	1	1	2	6	5	1
1686	1	1	2	12	11.99	0.01
1723	1	1	1	9	12	-3
1724	1	1	1	8	7.5	0.5
1725	1	1	1	5	8	-3
1726	1	1	1	0.5	3.5	-3
1727	1	1	1	7.5	7	0.5
1728	1	1	1	4	6	-2
1729	1	1	1	4	3	1
2044	1	1	1	10	9.5	0.5
2142	1	1	2	5.5	5.83	-0.33
2144	1	1	2	5.5	5	0.5
2145	1	1	2	8.5	8.5	0
2146	1	1	2	7	6	1
2147	1	1	2	5	9	-4
2148	1	1	2	7	9	-2
2149	1	1	2	5.5	5	0.5
2150	1	1	2	2.5	3.5	-1
2151	1	1	2	9.5	9.5	0
2152	1	1	2	9.5	8.99	0.51
1051	1	2	2	4.5	6.5	-2
1235	1	2	2	3	5	-2
1252	1	2	2	5	5.99	-0.99
1254	1	2	2	5	5.5	-0.5
1268	1	2	2	5	6.99	-1.99
1269	1	2	2	5.5	6.5	-1
1271	1	2	2	5	7.5	-2.5
1278	1	2	2	4	8.99	-4.99
1279	1	2	2	8	8	0
1280	1	2	2	3	8	-5
1289	1	2	2	3.5	7	-3.5
1294	1	2	2	4	3.99	0.01
1298	1	2	2	5	3.99	1.01
1299	1	2	2	7	10	-3
1300	1	2	2	8.5	5.99	2.51
1309	1	2	2	3	10	-7
1311	1	2	2	4	8	-4
1312	1	2	2	4	3.89	0.11
1314	1	2	1	4	6	-2
1346	1	2	1	2.5	5	-2.5
1347	1	2	1	5	6	-1
1348	1	2	1	5	8	-3
1349	1	2	1	4.5	12.5	-8
1350	1	2	1	3.5	4.99	-1.49
1351	1	2	1	2	4.99	-2.99
1352	1	2	1	5	5.99	-0.99
1353	1	2	1	5	12	-7
1354	1	2	1	0.5	8	-7.5
1355	1	2	1	4	4	0
1356	1	2	1	3	3	0
1357	1	2	1	3	6.49	-3.49
1359	1	2	1	2	7.5	-5.5
1360	1	2	1	4.5	3.5	1
1361	1	2	1	1.5	5	-3.5
1362	1	2	1	3	5.5	-2.5
1363	1	2	1	2.5	4	-1.5
1364	1	2	1	5	7.95	-2.95
1365	1	2	1	7	4.99	2.01
1366	1	2	1	9	10.99	-1.99
1717	1	2	1	2.5	4.99	-2.49
1718	1	2	1	7.5	10.99	-3.49
1719	1	2	1	5	6.49	-1.49
1720	1	2	1	6	10	-4
1721	1	2	1	8	8.99	-0.99
1722	1	2	1	10	8	2
2217	2	1	1	4	5	-1
2201	2	1	1	6.5	8.99	-2.49
2203	2	1	1	7	5	2
2205	2	1	1	6	10	-4
2207	2	1	1	5	5	0
2208	2	1	1	5	8	-3
2210	2	1	1	6	7	-1
2212	2	1	1	6	10	-4
2215	2	1	1	5	7.5	-2.5
2214	2	1	1	6	7	-1
2274	2	1	1	5.25	5.49	-0.24
2273	2	1	1	5.5	5.35	0.15
2277	2	1	1	5	6	-1
2272	2	1	1	5.29	6.99	-1.7
2275	2	1	1	10	15	-5
2255	2	1	2	4.99	7.99	-3
2250	2	1	2	8	6.5	1.5
2246	2	1	2	8	10	-2
2242	2	1	2	4	4	0
2244	2	1	2	3	7.5	-4.5
2254	2	1	2	8.5	12	-3.5
2230	2	1	2	6	10	-4
2228	2	1	2	5.5	6.25	-0.75
2224	2	1	2	3	3	0
2221	2	1	2	6	5.5	0.5
2225	2	1	2	5.5	4.59	0.91
2240	2	1	2	8	10	-2
2233	2	1	2	5	5	0
2235	2	1	2	7	7	0
2238	2	1	2	8.5	7.99	0.51
2239	2	1	2	8.5	8.5	0
2202	2	2	1	5	11	-6
2204	2	2	1	4.5	6	-1.5
2206	2	2	1	6	6.99	-0.99
2209	2	2	1	5	5.4	-0.4
2211	2	2	1	6	7	-1
2213	2	2	1	2.5	4	-1.5
2216	2	2	1	0	4.5	-4.5
2218	2	2	1	2	9.99	-7.99
2219	2	2	1	6	6	0
2220	2	2	1	6	5.84	0.16
2285	2	2	1	2	7	-5
2286	2	2	1	6	7	-1
2287	2	2	1	0	5	-5
2288	2	2	1	10	12	-2
2289	2	2	1	6	6	0
2290	2	2	1	7	7	0
2291	2	2	1	5	7	-2
2222	2	2	2	6	5	1
2223	2	2	2	6	12	-6
2224	2	2	2	1	6.5	-5.5
2226	2	2	2	6	9	-3
2227	2	2	2	5	10	-5
2231	2	2	2	4	3.99	0.01
2236	2	2	2	4	5.99	-1.99
2237	2	2	2	11.5	13	-1.5
2241	2	2	2	7	9.5	-2.5
2243	2	2	2	3	5	-2
2249	2	2	2	5	7	-2
2251	2	2	2	4	3.5	0.5
2252	2	2	2	2.5	3.5	-1
2253	2	2	2	3.25	6.5	-3.25

## Sheet: Liking
Experiment	Like	Like_Group
1	4	1
1	4	1
1	4	1
1	4	1
1	4	1
1	4	1
1	3	1
1	5	1
1	4	1
1	4	1
1	5	1
1	3	1
1	5	1
1	5	1
1	4	1
1	5	1
1	3	1
1	4	1
1	3	1
1	3	1
1	5	1
1	3	1
1	3	1
1	4	1
1	4	1
1	4	1
1	4	1
1	2	1
1	5	1
1	4	1
1	4	1
1	4	1
1	3	1
1	4	1
1	5	1
1	4	1
1	4	1
1	4	1
1	4	1
1	5	1
1	5	1
1	4	2
1	3	2
1	4	2
1	3	2
1	3	2
1	5	2
1	4	2
1	3	2
1	4	2
1	4	2
1	5	2
1	4	2
1	5	2
1	2	2
1	4	2
1	4	2
1	4	2
1	3	2
1	4	2
1	4	2
1	4	2
1	3	2
1	3	2
1	4	2
1	4	2
1	4	2
1	4	2
1	3	2
1	4	2
1	2	2
1	4	2
1	3	2
1	4	2
1	2	2
1	4	2
1	4	2
1	4	2
1	4	2
1	4	2
1	4	2
1	3	2
1	4	2
1	4	2
1	4	2
1	4	1
1	4	1
1	3	1
1	4	1
1	4	1
1	4	1
1	3	1
1	4	1
1	4	1
1	4	1
2	3	1
2	4	1
2	5	1
2	4	1
2	3	1
2	3	1
2	4	1
2	4	1
2	3	1
2	4	1
2	3	1
2	4	1
2	4	1
2	4	1
2	4	1
2	3	1
2	3	1
2	4	1
2	4	1
2	4	1
2	5	1
2	4	1
2	4	1
2	3	1
2	4	1
2	3	1
2	4	1
2	3	1
2	5	1
2	4	1
2	4	1
2	4	2
2	4	2
2	4	2
2	4	2
2	5	2
2	2	2
2	2	2
2	4	2
2	4	2
2	4	2
2	4	2
2	3	2
2	4	2
2	4	2
2	4	2
2	3	2
2	4	2
2	5	2
2	4	2
2	3	2
2	4	2
2	3	2
2	4	2
2	3	2
2	4	2
2	4	2
2	4	2
2	4	2
2	3	2
2	4	2
2	4	2

## Sheet: Need
Experiment	Econ_need	Econ_Group
1	1	1
1	3	1
1	3	1
1	3	1
1	3	1
1	1	1
1	5	1
1	2	1
1	3	1
1	4	1
1	3	1
1	5	1
1	4	1
1	4	1
1	3	1
1	5	1
1	3	1
1	2	1
1	4	1
1	1	1
1	5	1
1	2	1
1	3	1
1	1	1
1	5	1
1	3	1
1	3	1
1	1	1
1	1	1
1	2	1
1	3	1
1	3	1
1	5	2
1	5	2
1	5	2
1	3	2
1	4	2
1	5	2
1	3	2
1	1	2
1	4	2
1	3	2
1	3	2
1	1	2
1	3	2
1	4	2
1	4	2
1	3	2
1	4	2
1	3	2
1	5	2
1	3	2
1	3	2
1	1	2
1	3	2
1	3	2
1	2	2
1	1	2
1	3	2
1	2	2
1	5	2
1	3	2
1	3	2
1	1	2
1	1	2
1	4	2
1	4	2
1	4	2
1	3	2
1	4	2
1	5	2
1	1	2
1	3	2
1	2	2
1	5	2
1	3	2
1	5	1
1	3	1
1	3	1
1	3	1
1	5	1
1	3	1
1	2	1
1	4	1
1	2	1
1	2	1
2	1	1
2	4	1
2	3	1
2	4	1
2	1	1
2	3	1
2	3	1
2	4	1
2	1	1
2	2	1
2	1	1
2	3	1
2	2	1
2	4	1
2	2	1
2	1	1
2	5	1
2	3	1
2	3	1
2	1	1
2	5	1
2	1	1
2	4	1
2	3	1
2	1	1
2	3	1
2	4	1
2	5	1
2	1	1
2	2	1
2	2	1
2	3	2
2	4	2
2	1	2
2	3	2
2	4	2
2	2	2
2	4	2
2	2	2
2	2	2
2	2	2
2	5	2
2	2	2
2	4	2
2	1	2
2	1	2
2	1	2
2	3	2
2	3	2
2	2	2
2	2	2
2	2	2
2	2	2
2	3	2
2	2	2
2	2	2
2	3	2
2	3	2
2	1	2
2	2	2
2	1	2
2	5	2
